# Supplementary material for: Genetic mapping reveals the complex genetic architecture controlling slow canopy wilting in soybean
Source: Theor Appl Genet. 2024 Apr 17;137(5):107. doi: 10.1007/s00122-024-04609-w (PMC11024021; doi:10.1007/s00122-024-04609-w)
Supplement: Supplementary file 2 — Supplementary file2 (XLSX 17 KB) [file 122_2024_4609_MOESM2_ESM.xlsx]

## Sheet: candidate genes
Supplemental Table S4. Gene ID, name, function, and position in Wm82v2 genome assembly and references documenting the genes that were associated with drought tolerance within the cofidence intervals of QTLs
Gene ID in Wm82a2v1	Gene Name	Function	Chr	Start position	End position	String	References
Glyma.02G139900		RNA-binding (RRM/RBD/RNP motifs) family protein	2	14504848	14510262	-	Shinozaki et al. 2007; Guan et al. 2013
Glyma.02G140200	FLK	RNA-binding KH domain-containing protein	2	14532420	14539007	-	Shinozaki et al. 2007; Guan et al. 2013
Glyma.02G141000	WRKY21	WRKY DNA-binding protein 21	2	14586815	14589687	-	Zhang et al 2021
Glyma.02G141500	DRIP2	DREB2A-interacting protein 2	2	14624985	14630913	-	Shinozaki et al. 2007
Glyma.02G142300	FBL17	RNI-like superfamily protein	2	14678762	14683205	+	Shinozaki et al. 2007; Guan et al. 2013
Glyma.02G143800	CML11	calmodulin-like 11	2	14832657	14833847	+	Scholz et al. 2015
Glyma.02G144500		Protein phosphatase 2C family protein	2	14908610	14922263	+	Shinozaki et al. 2007
Glyma.02G145900	EDA4	Bifunctional inhibitor/lipid-transfer protein/seed storage 2S albumin superfamily protein	2	15061713	15062168	-	Yang et a 2012
Glyma.02G146500		Acyl-CoA N-acyltransferase with RING/FYVE/PHD-type zinc finger protein	2	15115758	15124151	-	Zhang et al 2021
Glyma.02G152000	AtRBP-DR1,RBP-DR1	RNA-binding protein-defense related 1	2	15616485	15620963	-	Shinozaki et al. 2007; Guan et al. 2013
Glyma.02G152300		C2H2 and C2HC zinc fingers superfamily protein	2	15638796	15641895	+	Zhang et al 2021
Glyma.02G153600		Zinc finger C-x8-C-x5-C-x3-H type family protein	2	15772627	15774963	-	Zhang et al 2021
Glyma.02G153700		Zinc finger C-x8-C-x5-C-x3-H type family protein	2	15777307	15781384	-	Zhang et al 2021
Glyma.02G154700	AtHSBP,HSBP	heat shock factor binding protein	2	15855872	15858061	-	Ristic et al. 1998
Glyma.02G156000	CYP71B34	cytochrome P450, family 71, subfamily B, polypeptide 34	2	16140655	16143052	-	Rao et al. 2020
Glyma.02G159500		C2H2 and C2HC zinc fingers superfamily protein	2	17747239	17756082	+	Zhang et al 2021
Glyma.08G325500		RNA-binding (RRM/RBD/RNP motifs) family protein	8	44348508	44352957	-	Shinozaki et al. 2007; Guan et al. 2013
Glyma.08G325800	AtWRKY20,WRKY20	WRKY family transcription factor family protein	8	44391679	44397769	+	Zhang et al 2021
Glyma.08G326000		CCCH-type zinc fingerfamily protein with RNA-binding domain	8	44420374	44425474	-	Zhang et al 2021
Glyma.08G326900	CYP71B34	cytochrome P450, family 71, subfamily B, polypeptide 34	8	44512039	44518672	-	Rao et al. 2020
Glyma.08G327100	CYP71B7	cytochrome P450, family 71 subfamily B, polypeptide 7	8	44524192	44526376	-	Rao et al. 2020
Glyma.08G327200	CYP71B23	cytochrome P450, family 71, subfamily B, polypeptide 23	8	44531361	44533651	-	Rao et al. 2020
Glyma.08G327300	CYP71B35	cytochrome P450, family 71, subfamily B, polypeptide 35	8	44536458	44538580	-	Rao et al. 2020
Glyma.08G327600		AP2/B3-like transcriptional factor family protein	8	44568950	44569420	-	Zhang et al 2021
Glyma.08G327800		AP2/B3-like transcriptional factor family protein	8	44575624	44576094	-	Zhang et al 2021
Glyma.08G329400		RNA-binding (RRM/RBD/RNP motifs) family protein	8	44725523	44727983	-	Shinozaki et al. 2007; Guan et al. 2013
Glyma.08G329500		RNA-binding (RRM/RBD/RNP motifs) family protein	8	44736331	44741467	-	Shinozaki et al. 2007; Guan et al. 2013
Glyma.08G332500		UDP-Glycosyltransferase superfamily protein	8	44972649	44974052	+	Ao et al 2022
Glyma.08G332900	AtHsp90.4,Hsp81.4	HEAT SHOCK PROTEIN 81.4	8	44997823	45000952	-	Ristic et al. 1998
Glyma.08G333200		Leucine-rich receptor-like protein kinase family protein	8	45024206	45028194	+	Liu et al. 2020
Glyma.08G334100		RNA-binding (RRM/RBD/RNP motifs) family protein	8	45152495	45156204	-	Shinozaki et al. 2007; Guan et al. 2013
Glyma.08G335000		Nucleotide-sugar transporter family protein	8	45210799	45213713	-	Shinozaki et al. 2007
Glyma.08G335500		Chaperonin-like RbcX protein	8	45244191	45247812	-	Shinozaki et al. 2007
Glyma.08G335600		RNA-binding (RRM/RBD/RNP motifs) family protein	8	45253451	45259757	+	Shinozaki et al. 2007; Guan et al. 2013
Glyma.08G336500	AtMYB103,ATMYB80,MS188,MYB103	myb domain protein 103	8	45351234	45352403	-	Zhang et al 2021
Glyma.08G336900	ATCAX5,CAX5	cation exchanger 5	8	45376142	45387404	-	Shao et al 2008
Glyma.08G337000	ATCAX5,CAX5	cation exchanger 5	8	45389334	45394894	-	Shao et al 2008
Glyma.08G337100		Chaperone DnaJ-domain superfamily protein	8	45406336	45408065	+	Shinozaki et al. 2007
Glyma.08G337300		RNA-binding KH domain-containing protein	8	45420731	45422106	+	Shinozaki et al. 2007; Guan et al. 2013
Glyma.08G337800		RNA-binding KH domain-containing protein	8	45466884	45472572	-	Shinozaki et al. 2007; Guan et al. 2013
Glyma.08G338100	GT72B1,UGT72B1	UDP-Glycosyltransferase superfamily protein	8	45505725	45507731	+	Ao et al 2022
Glyma.08G338200	GT72B1,UGT72B1	UDP-Glycosyltransferase superfamily protein	8	45509289	45511145	+	Ao et al 2022
Glyma.08G338300	GT72B1,UGT72B1	UDP-Glycosyltransferase superfamily protein	8	45511931	45513337	-	Ao et al 2022
Glyma.08G338500	GT72B1,UGT72B1	UDP-Glycosyltransferase superfamily protein	8	45518235	45519632	-	Ao et al 2022
Glyma.08G338600	GT72B1,UGT72B1	UDP-Glycosyltransferase superfamily protein	8	45522321	45523727	-	Ao et al 2022
Glyma.08G338700	GT72B1,UGT72B1	UDP-Glycosyltransferase superfamily protein	8	45527941	45529335	-	Ao et al 2022
Glyma.08G338800	GT72B1,UGT72B1	UDP-Glycosyltransferase superfamily protein	8	45531295	45532911	-	Ao et al 2022
Glyma.08G338900	GT72B1,UGT72B1	UDP-Glycosyltransferase superfamily protein	8	45536950	45543029	-	Ao et al 2022
Glyma.08G339100	REM39,VRN1	AP2/B3-like transcriptional factor family protein	8	45552867	45554694	-	Zhang et al 2021
Glyma.08G339200	REM39,VRN1	AP2/B3-like transcriptional factor family protein	8	45555910	45557944	-	Zhang et al 2021
Glyma.09G148000	ZFWD1	zinc finger WD40 repeat protein 1	9	36666491	36673325	+	Zhang et al 2021
Glyma.09G150200	EPC1	Nucleotide-diphospho-sugar transferases superfamily protein	9	37091573	37095441	-	Shinozaki et al. 2007
Glyma.09G151300	ATCDPK9,ATCPK12,CDPK9,CPK12	calmodulin-like domain protein kinase 9	9	37286506	37287892	+	Guenther et al 2003, Rivers et al . 1997
Glyma.09G152600		HIT-type Zinc finger family protein	9	37506245	37509026	+	Zhang et al 2021
Glyma.09G159600	ATCAX5,CAX5	cation exchanger 5	9	38376780	38378753	+	Shao et al 2008
Glyma.09G160900		Cytochrome P450 superfamily protein	9	38496450	38501749	+	Rao et al. 2020
Glyma.09G162400	UGT71B6	UDP-glucosyl transferase 71B6	9	38660406	38662503	+	Ao et al 2022
Glyma.09G165300		HSP20-like chaperones superfamily protein	9	38939659	38940947	+	Shinozaki et al. 2007
Glyma.09G165700	AGD15	ARF-GAP domain 15	9	38956622	38960450	+	Zhang et al 2021
Glyma.09G166600		Nucleotide-diphospho-sugar transferase family protein	9	39055156	39061017	-	Shinozaki et al. 2007
Glyma.09G166900		Nucleotide-diphospho-sugar transferase family protein	9	39077338	39079410	-	Shinozaki et al. 2007
Glyma.09G167000	ATSUS6,SUS6	sucrose synthase 6	9	39103764	39109664	-	González et al. 1995
Glyma.09G167400	anac057,NAC057	NAC domain containing protein 57	9	39166685	39170373	+	Zhang et al 2021
Glyma.09G167800		RNA-binding (RRM/RBD/RNP motifs) family protein	9	39199969	39203142	+	Shinozaki et al. 2007; Guan et al. 2013
Glyma.09G169300	ATMYB52,BW52,MYB52	myb domain protein 52	9	39386161	39389901	+	Zhang et al 2021
Glyma.09G173700		Zinc-finger domain of monoamine-oxidase A repressor R1	9	39836389	39839123	+	Zhang et al 2021
Glyma.09G174300		Bifunctional inhibitor/lipid-transfer protein/seed storage 2S albumin superfamily protein	9	39894789	39896284	+	Yang et a 2012
Glyma.09G176300	ATPIN1,PIN1	Auxin efflux carrier family protein	9	40077953	40079215	-	Zhang et al 2012
Glyma.09G177100		zinc finger (Ran-binding) family protein	9	40143225	40148360	+	Zhang et al 2021
Glyma.09G178000	AtMYB4R1,MYB4R1	myb domain protein 4r1	9	40279869	40286232	-	Zhang et al 2021
Glyma.09G178700		MATE efflux family protein	9	40344306	40347537	-	Lu et al. 2019
Glyma.09G178800		MATE efflux family protein	9	40354319	40358609	-	Lu et al. 2019
Glyma.09G178900		MATE efflux family protein	9	40368198	40371411	-	Lu et al. 2019
Glyma.09G179000		MATE efflux family protein	9	40373197	40377187	-	Lu et al. 2019
Glyma.09G179200		Protein phosphatase 2C family protein	9	40391988	40396974	-	Shinozaki et al. 2007
Glyma.09G179800		Heavy metal transport/detoxification superfamily protein	9	40479282	40480264	-	Shinozaki et al. 2007
Glyma.09G181100		Bifunctional inhibitor/lipid-transfer protein/seed storage 2S albumin superfamily protein	9	40604855	40605934	+	Yang et a 2012
Glyma.09G182400		Calmodulin binding protein-like	9	40745787	40751154	-	Shinozaki et al. 2007
Glyma.09G182600	BTS,EMB2454	zinc finger protein-related	9	40778825	40790611	+	Zhang et al 2021
Glyma.09G183400	AtMYB62,BW62B,BW62C,MYB62	myb domain protein 62	9	40847414	40848996	-	Zhang et al 2021
Glyma.09G184100	anac058,NAC058	NAC domain containing protein 58	9	40919062	40921935	-	Zhang et al 2021
Glyma.09G185700	PDF1,PP2AA2,PR 65	protein phosphatase 2A subunit A2	9	41075512	41084216	+	Shinozaki et al. 2007
Glyma.09G186000	CYP71B10	cytochrome P450, family 71, subfamily B, polypeptide 10	9	41095580	41099227	-	Rao et al. 2020
Glyma.09G186200	CYP71A22	cytochrome P450, family 71, subfamily A, polypeptide 22	9	41106034	41107984	+	Rao et al. 2020
Glyma.09G186300	CYP71A22	cytochrome P450, family 71, subfamily A, polypeptide 22	9	41109320	41112337	+	Rao et al. 2020
Glyma.09G186400	CYP71A22	cytochrome P450, family 71, subfamily A, polypeptide 22	9	41114501	41117379	-	Rao et al. 2020
Glyma.09G188200		Heavy metal transport/detoxification superfamily protein	9	41274916	41276563	-	Shinozaki et al. 2007
Glyma.09G189200	ALDH1A,ALDH2C4,REF1	aldehyde dehydrogenase 2C4	9	41396279	41400810	-	Khan et al 2016
Glyma.09G189300	ALDH1A,ALDH2C4,REF1	aldehyde dehydrogenase 2C4	9	41407454	41415106	-	Khan et al 2016
Glyma.09G189500	ALDH1A,ALDH2C4,REF1	aldehyde dehydrogenase 2C4	9	41438057	41442332	+	Khan et al 2016
Glyma.09G189900		Late embryogenesis abundant (LEA) hydroxyproline-rich glycoprotein family	9	41452904	41455957	-	Shinozaki et al. 2007
Glyma.09G190600	AT-HSFC1,HSFC1	heat shock transcription factor C1	9	41510962	41512856	+	Ristic et al. 1998
Glyma.09G192400		RNA-binding protein-related	9	41696380	41701058	-	Shinozaki et al. 2007; Guan et al. 2013
Glyma.09G194200		protein serine/threonine phosphatases;protein kinases;catalytics;cAMP-dependent protein kinase regulators;ATP binding;protein serine/threonine phosphatases	9	41851899	41861697	-	Shinozaki et al. 2007
Glyma.09G194300		AP2/B3-like transcriptional factor family protein	9	41867600	41868959	-	Zhang et al 2021
Glyma.09G194400	AtSTP14,STP14	sugar transporter 14	9	41872569	41876297	+	Shinozaki et al. 2007
Glyma.09G195600		Auxin efflux carrier family protein	9	42022526	42029030	-	Zhang et al 2012
Glyma.09G196900		Auxin efflux carrier family protein	9	42160775	42168544	+	Zhang et al 2012
Glyma.09G197100	ATGLR3.6,GLR3.6	glutamate receptor 3.6	9	42181980	42187122	-	Lu et al 2014
Glyma.09G197200	ATGLR3.3,GLR3.3	glutamate receptor 3.3	9	42190846	42195900	-	Lu et al 2014
Glyma.09G197300	ATGLR3.3,GLR3.3	glutamate receptor 3.3	9	42208344	42210282	+	Lu et al 2014
Glyma.09G197400	ATGLR3.3,GLR3.3	glutamate receptor 3.3	9	42211661	42216967	+	Lu et al 2014
Glyma.09G198500		RNA-binding (RRM/RBD/RNP motifs) family protein	9	42293491	42295802	+	Shinozaki et al. 2007; Guan et al. 2013
Glyma.09G200300	HEN4	RNA-binding KH domain-containing protein	9	42466263	42471449	+	Shinozaki et al. 2007; Guan et al. 2013
Glyma.09G201000		Dof-type zinc finger DNA-binding family protein	9	42517743	42519443	-	Zhang et al 2021
Glyma.09G203400	EDA40	Zinc finger (C3HC4-type RING finger) family protein	9	42764929	42767368	+	Zhang et al 2021
